# Supplementary material for: Delineating Ultrafast Structural Dynamics of a Green-Red Fluorescent Protein for Calcium Sensing
Source: Biosensors (Basel). 2023 Feb 2;13(2):218. doi: 10.3390/bios13020218 (PMC9954042; doi:10.3390/bios13020218)
Supplement: Supplementary file 1 [file biosensors-13-00218-s001.zip]

Archive with 1 entries (1 files):
- biosensors-2126487-supplementary.pdf
